# Supplementary material for: Pupil diameter is not an accurate real-time readout of locus coeruleus activity
Source: eLife. 2022 Feb 2;11:e70510. doi: 10.7554/eLife.70510 (PMC8809893; doi:10.7554/eLife.70510)
Supplement: Figure 4—source data 1. [file elife-70510-fig4-data1.zip]

Archive with 1 entries (1 files):
- fig4.mat
